# Supplementary material for: Charge-Ordering and Magnetic Transitions in Nanocrystalline Half-Doped Rare Earth Manganite Ho0.5Ca0.5MnO3
Source: Nanomaterials (Basel). 2025 Jan 27;15(3):203. doi: 10.3390/nano15030203 (PMC11820790; doi:10.3390/nano15030203)
Supplement: Supplementary file 1 [file nanomaterials-15-00203-s001.zip]

Archive with 1 entries (1 files):
- nanomaterials-3372004-supplementary.pdf
